# Supplementary material for: Human immunodeficiency virus dynamics in secondary lymphoid tissues and the evolution of cytotoxic T lymphocyte escape mutants
Source: Virus Evol. 2024 Jan 11;10(1):vead084. doi: 10.1093/ve/vead084 (PMC10956502; doi:10.1093/ve/vead084)
Supplement: vead084_Supp [file vead084_supp.zip]

Archive with 1 entries (1 files):
- suppl_data/Supplementary Materials-clean.pdf
